# Supplementary material for: Extracellular Matrix and Oxidative Phosphorylation: Important Role in the Regulation of Hypothalamic Function by Gut Microbiota
Source: Front Genet. 2020 Jun 25;11:520. doi: 10.3389/fgene.2020.00520 (PMC7330020; doi:10.3389/fgene.2020.00520)
Supplement: Supplementary file 3 [file Table_2.XLS]

## Sheet: 质控数据统计表
Sample	Clean reads	Clean bases	Error rate(%)	Q20(%)	Q30(%)	GC content(%)
C1	56236800	8419405578	0.0225	99.07	96.67	51.03
C2	49651722	7431123501	0.0227	99.02	96.55	52.3
C3	55098956	8249720604	0.0224	99.12	96.83	50.64
G1	47299574	7085155774	0.0227	99.02	96.49	49.85
G2	55696396	8331891971	0.0226	99.04	96.59	51.65
G3	50115828	7498016615	0.0224	99.13	96.84	50.72
H1	42608506	6363509899	0.0226	99.04	96.58	49.82
H2	50582702	7559124939	0.0225	99.09	96.73	50.3
H3	42764944	6396732854	0.023	98.93	96.18	49.12
M1	53469530	7993766516	0.0226	99.04	96.56	50.65
M2	45695030	6831007899	0.0225	99.08	96.71	52.57
M3	47438574	7105741113	0.0225	99.07	96.69	52.1
