# Supplementary material for: Extracellular Matrix and Oxidative Phosphorylation: Important Role in the Regulation of Hypothalamic Function by Gut Microbiota
Source: Front Genet. 2020 Jun 25;11:520. doi: 10.3389/fgene.2020.00520 (PMC7330020; doi:10.3389/fgene.2020.00520)
Supplement: Supplementary file 4 [file Table_3.XLS]

## Sheet: 原始数据统计表
Sample	Raw reads	Raw bases	Error rate(%)	Q20(%)	Q30(%)	GC content(%)
C1	56701954	8561995054	0.0232	98.63	96.1	51.1
C2	50118678	7567920378	0.0234	98.53	95.91	52.35
C3	55541798	8386811498	0.0231	98.68	96.25	50.71
G1	47750066	7210259966	0.0235	98.49	95.81	49.88
G2	56244808	8492966008	0.0234	98.55	95.96	51.71
G3	50568174	7635794274	0.0231	98.64	96.22	50.78
H1	43167378	6518274078	0.0236	98.41	95.77	49.99
H2	51146364	7723100964	0.0234	98.53	96.02	50.41
H3	43188140	6521409140	0.0238	98.39	95.49	49.18
M1	53958874	8147789974	0.0234	98.52	95.9	50.74
M2	46120812	6964242612	0.0232	98.62	96.11	52.65
M3	47884336	7230534736	0.0233	98.56	96.04	52.14
