# Supplementary material for: Extracellular Matrix and Oxidative Phosphorylation: Important Role in the Regulation of Hypothalamic Function by Gut Microbiota
Source: Front Genet. 2020 Jun 25;11:520. doi: 10.3389/fgene.2020.00520 (PMC7330020; doi:10.3389/fgene.2020.00520)
Supplement: Supplementary file 5 [file Table_4.XLS]

## Sheet: 测序数据统计表
Sample	Raw reads	Raw bases	Clean reads	Clean bases	Error rate(%)	Q20(%)	Q30(%)	GC content(%)
C1	56701954	8561995054	56236800	8419405578	0.0225	99.07	96.67	51.03
C2	50118678	7567920378	49651722	7431123501	0.0227	99.02	96.55	52.3
C3	55541798	8386811498	55098956	8249720604	0.0224	99.12	96.83	50.64
G1	47750066	7210259966	47299574	7085155774	0.0227	99.02	96.49	49.85
G2	56244808	8492966008	55696396	8331891971	0.0226	99.04	96.59	51.65
G3	50568174	7635794274	50115828	7498016615	0.0224	99.13	96.84	50.72
H1	43167378	6518274078	42608506	6363509899	0.0226	99.04	96.58	49.82
H2	51146364	7723100964	50582702	7559124939	0.0225	99.09	96.73	50.3
H3	43188140	6521409140	42764944	6396732854	0.023	98.93	96.18	49.12
M1	53958874	8147789974	53469530	7993766516	0.0226	99.04	96.56	50.65
M2	46120812	6964242612	45695030	6831007899	0.0225	99.08	96.71	52.57
M3	47884336	7230534736	47438574	7105741113	0.0225	99.07	96.69	52.1
