# Supplementary material for: Extracellular Matrix and Oxidative Phosphorylation: Important Role in the Regulation of Hypothalamic Function by Gut Microbiota
Source: Front Genet. 2020 Jun 25;11:520. doi: 10.3389/fgene.2020.00520 (PMC7330020; doi:10.3389/fgene.2020.00520)
Supplement: Supplementary file 7 [file Table_6.XLS]

## Sheet: KEGG富集分析统计表
<label class="checkAll" style="cursor:pointer;padding-top:2px;"><i class="icon-check-empty" style="margin-right:5px;"></i>Num</label>	Pathway id	Description	Database	Ratio_in_study	Ratio_in_pop	Pvalue_uncorrected	Pvalue_corrected
26	map00190	Oxidative phosphorylation	KEGG PATHWAY	26/191	368/22848	0	0
27	map05012	Parkinson's disease	KEGG PATHWAY	27/191	411/22848	1.88954e-11	9.38474e-10
23	map05016	Huntington's disease	KEGG PATHWAY	23/191	468/22848	1.78394e-11	1.32904e-09
18	map04932	Non-alcoholic fatty liver disease (NAFLD)	KEGG PATHWAY	18/191	325/22848	3.31353e-10	1.23429e-08
13	map04723	Retrograde endocannabinoid signaling	KEGG PATHWAY	13/191	260/22848	3.14203e-07	9.36326e-06
22	map05010	Alzheimer's disease	KEGG PATHWAY	22/191	797/22848	9.64436e-07	2.39502e-05
8	map04260	Cardiac muscle contraction	KEGG PATHWAY	8/191	155/22848	4.97118e-05	0.00105815
5	map03050	Proteasome	KEGG PATHWAY	5/191	99/22848	0.00146846	0.0273501
2	map00120	Primary bile acid biosynthesis	KEGG PATHWAY	2/191	25/22848	0.0183821	0.304325
6	map04210	Apoptosis	KEGG PATHWAY	6/191	292/22848	0.0364979	0.418322
2	map00920	Sulfur metabolism	KEGG PATHWAY	2/191	36/22848	0.0363657	0.451541
27	map03010	Ribosome	KEGG PATHWAY	27/191	2254/22848	0.035911	0.48643
3	map04623	Cytosolic DNA-sensing pathway	KEGG PATHWAY	3/191	84/22848	0.0334542	0.498467
3	map04146	Peroxisome	KEGG PATHWAY	3/191	104/22848	0.0567499	0.603982
7	map03040	Spliceosome	KEGG PATHWAY	7/191	432/22848	0.0714848	0.710082
1	map00430	Taurine and hypotaurine metabolism	KEGG PATHWAY	1/191	12/22848	0.095851	0.840106
1	map00533	Glycosaminoglycan biosynthesis - keratan sulfate	KEGG PATHWAY	1/191	14/22848	0.110913	0.869789
2	map04215	Apoptosis - multiple species	KEGG PATHWAY	2/191	62/22848	0.0949677	0.884386
3	map01524	Platinum drug resistance	KEGG PATHWAY	3/191	138/22848	0.109321	0.904939
4	map05323	Rheumatoid arthritis	KEGG PATHWAY	4/191	267/22848	0.18542	0.920921
3	map04380	Osteoclast differentiation	KEGG PATHWAY	3/191	146/22848	0.12371	0.921639
1	map00910	Nitrogen metabolism	KEGG PATHWAY	1/191	24/22848	0.182558	0.937971
3	map03018	RNA degradation	KEGG PATHWAY	3/191	173/22848	0.176672	0.940147
1	map00130	Ubiquinone and other terpenoid-quinone biosynthesis	KEGG PATHWAY	1/191	17/22848	0.133038	0.943939
2	map04622	RIG-I-like receptor signaling pathway	KEGG PATHWAY	2/191	85/22848	0.158863	0.946823
5	map05164	Influenza A	KEGG PATHWAY	5/191	352/22848	0.173076	0.955122
2	map04530	Tight junction	KEGG PATHWAY	2/191	366/22848	0.813192	0.961632
1	map04114	Oocyte meiosis	KEGG PATHWAY	1/191	197/22848	0.810037	0.965564
1	map03410	Base excision repair	KEGG PATHWAY	1/191	172/22848	0.765277	0.966324
1	map00601	Glycosphingolipid biosynthesis - lacto and neolacto series	KEGG PATHWAY	1/191	22/22848	0.168704	0.966804
1	map01521	EGFR tyrosine kinase inhibitor resistance	KEGG PATHWAY	1/191	207/22848	0.825464	0.968458
1	map05206	MicroRNAs in cancer	KEGG PATHWAY	1/191	207/22848	0.825464	0.968458
2	map05034	Alcoholism	KEGG PATHWAY	2/191	361/22848	0.807103	0.969826
1	map05100	Bacterial invasion of epithelial cells	KEGG PATHWAY	1/191	184/22848	0.787938	0.970271
3	map04142	Lysosome	KEGG PATHWAY	3/191	163/22848	0.15635	0.970675
1	map04664	Fc epsilon RI signaling pathway	KEGG PATHWAY	1/191	181/22848	0.782485	0.971586
2	map05418	Fluid shear stress and atherosclerosis	KEGG PATHWAY	2/191	329/22848	0.763836	0.972748
1	map04270	Vascular smooth muscle contraction	KEGG PATHWAY	1/191	194/22848	0.80515	0.975344
1	map05310	Asthma	KEGG PATHWAY	1/191	180/22848	0.780637	0.977436
2	map05162	Measles	KEGG PATHWAY	2/191	356/22848	0.80084	0.978075
1	map03320	PPAR signaling pathway	KEGG PATHWAY	1/191	127/22848	0.656681	0.978454
1	map04657	IL-17 signaling pathway	KEGG PATHWAY	1/191	171/22848	0.763283	0.980424
1	map04933	AGE-RAGE signaling pathway in diabetic complications	KEGG PATHWAY	1/191	130/22848	0.665267	0.981433
2	map04064	NF-kappa B signaling pathway	KEGG PATHWAY	2/191	266/22848	0.654112	0.984472
1	map04110	Cell cycle	KEGG PATHWAY	1/191	228/22848	0.853921	0.986312
1	map05142	Chagas disease (American trypanosomiasis)	KEGG PATHWAY	1/191	170/22848	0.761272	0.986344
4	map05200	Pathways in cancer	KEGG PATHWAY	4/191	613/22848	0.75704	0.989465
1	map05132	Salmonella infection	KEGG PATHWAY	1/191	165/22848	0.750961	0.990206
3	map05134	Legionellosis	KEGG PATHWAY	3/191	190/22848	0.212724	0.990498
1	map04914	Progesterone-mediated oocyte maturation	KEGG PATHWAY	1/191	162/22848	0.744563	0.990535
2	map05014	Amyotrophic lateral sclerosis (ALS)	KEGG PATHWAY	2/191	83/22848	0.15302	0.991303
1	map04144	Endocytosis	KEGG PATHWAY	1/191	502/22848	0.985895	0.992557
1	map00480	Glutathione metabolism	KEGG PATHWAY	1/191	126/22848	0.65377	0.993997
1	map04015	Rap1 signaling pathway	KEGG PATHWAY	1/191	384/22848	0.961265	0.994642
1	map05203	Viral carcinogenesis	KEGG PATHWAY	1/191	407/22848	0.968175	0.994883
1	map04510	Focal adhesion	KEGG PATHWAY	1/191	312/22848	0.92844	0.995234
1	map04910	Insulin signaling pathway	KEGG PATHWAY	1/191	302/22848	0.922084	0.995584
1	map05166	HTLV-I infection	KEGG PATHWAY	1/191	476/22848	0.982371	0.995736
1	map04066	HIF-1 signaling pathway	KEGG PATHWAY	1/191	659/22848	0.996352	0.996352
1	map04810	Regulation of actin cytoskeleton	KEGG PATHWAY	1/191	341/22848	0.944101	0.997667
1	map05143	African trypanosomiasis	KEGG PATHWAY	1/191	139/22848	0.689764	0.997813
1	map05340	Primary immunodeficiency	KEGG PATHWAY	1/191	139/22848	0.689764	0.997813
1	map04720	Long-term potentiation	KEGG PATHWAY	1/191	102/22848	0.576062	0.998061
1	map04141	Protein processing in endoplasmic reticulum	KEGG PATHWAY	1/191	296/22848	0.918004	0.998414
1	map04024	cAMP signaling pathway	KEGG PATHWAY	1/191	250/22848	0.878793	0.999543
2	map05205	Proteoglycans in cancer	KEGG PATHWAY	2/191	459/22848	0.899063	0.999705
1	map00270	Cysteine and methionine metabolism	KEGG PATHWAY	1/191	125/22848	0.650835	0.999737
1	map04972	Pancreatic secretion	KEGG PATHWAY	1/191	137/22848	0.684479	0.999876
2	map04721	Synaptic vesicle cycle	KEGG PATHWAY	2/191	82/22848	0.150115	1
5	map05152	Tuberculosis	KEGG PATHWAY	5/191	379/22848	0.21189	1
2	map05210	Colorectal cancer	KEGG PATHWAY	2/191	112/22848	0.240647	1
4	map04621	NOD-like receptor signaling pathway	KEGG PATHWAY	4/191	313/22848	0.266654	1
1	map00062	Fatty acid elongation	KEGG PATHWAY	1/191	37/22848	0.267177	1
2	map04214	Apoptosis - fly	KEGG PATHWAY	2/191	121/22848	0.268494	1
1	map04966	Collecting duct acid secretion	KEGG PATHWAY	1/191	39/22848	0.279398	1
1	map01040	Biosynthesis of unsaturated fatty acids	KEGG PATHWAY	1/191	39/22848	0.279398	1
3	map05161	Hepatitis B	KEGG PATHWAY	3/191	229/22848	0.299924	1
5	map05202	Transcriptional misregulation in cancer	KEGG PATHWAY	5/191	436/22848	0.301172	1
1	map04130	SNARE interactions in vesicular transport	KEGG PATHWAY	1/191	43/22848	0.303235	1
1	map00760	Nicotinate and nicotinamide metabolism	KEGG PATHWAY	1/191	46/22848	0.320596	1
3	map04062	Chemokine signaling pathway	KEGG PATHWAY	3/191	240/22848	0.32503	1
1	map03060	Protein export	KEGG PATHWAY	1/191	49/22848	0.337528	1
1	map05216	Thyroid cancer	KEGG PATHWAY	1/191	50/22848	0.343077	1
1	map03020	RNA polymerase	KEGG PATHWAY	1/191	50/22848	0.343077	1
1	map00630	Glyoxylate and dicarboxylate metabolism	KEGG PATHWAY	1/191	50/22848	0.343077	1
1	map00600	Sphingolipid metabolism	KEGG PATHWAY	1/191	52/22848	0.354039	1
4	map05168	Herpes simplex infection	KEGG PATHWAY	4/191	362/22848	0.358683	1
2	map05222	Small cell lung cancer	KEGG PATHWAY	2/191	152/22848	0.363464	1
3	map04612	Antigen processing and presentation	KEGG PATHWAY	3/191	261/22848	0.372888	1
5	map04145	Phagosome	KEGG PATHWAY	5/191	481/22848	0.375294	1
1	map00565	Ether lipid metabolism	KEGG PATHWAY	1/191	57/22848	0.380653	1
1	map03440	Homologous recombination	KEGG PATHWAY	1/191	60/22848	0.396095	1
5	map05169	Epstein-Barr virus infection	KEGG PATHWAY	5/191	495/22848	0.398486	1
2	map04115	p53 signaling pathway	KEGG PATHWAY	2/191	164/22848	0.399103	1
2	map05160	Hepatitis C	KEGG PATHWAY	2/191	164/22848	0.399103	1
1	map03460	Fanconi anemia pathway	KEGG PATHWAY	1/191	61/22848	0.401157	1
2	map04722	Neurotrophin signaling pathway	KEGG PATHWAY	2/191	169/22848	0.413682	1
1	map00860	Porphyrin and chlorophyll metabolism	KEGG PATHWAY	1/191	64/22848	0.41609	1
2	map05145	Toxoplasmosis	KEGG PATHWAY	2/191	171/22848	0.419465	1
1	map04962	Vasopressin-regulated water reabsorption	KEGG PATHWAY	1/191	66/22848	0.425839	1
4	map03013	RNA transport	KEGG PATHWAY	4/191	402/22848	0.43402	1
1	map03420	Nucleotide excision repair	KEGG PATHWAY	1/191	69/22848	0.44016	1
1	map05221	Acute myeloid leukemia	KEGG PATHWAY	1/191	70/22848	0.444854	1
1	map00520	Amino sugar and nucleotide sugar metabolism	KEGG PATHWAY	1/191	70/22848	0.444854	1
2	map05140	Leishmaniasis	KEGG PATHWAY	2/191	185/22848	0.459103	1
2	map04662	B cell receptor signaling pathway	KEGG PATHWAY	2/191	186/22848	0.461875	1
1	map04730	Long-term depression	KEGG PATHWAY	1/191	77/22848	0.476635	1
2	map04672	Intestinal immune network for IgA production	KEGG PATHWAY	2/191	193/22848	0.481044	1
4	map05322	Systemic lupus erythematosus	KEGG PATHWAY	4/191	432/22848	0.488962	1
1	map04978	Mineral absorption	KEGG PATHWAY	1/191	83/22848	0.502431	1
2	map04640	Hematopoietic cell lineage	KEGG PATHWAY	2/191	203/22848	0.507691	1
1	map05120	Epithelial cell signaling in Helicobacter pylori infection	KEGG PATHWAY	1/191	85/22848	0.510746	1
3	map04010	MAPK signaling pathway	KEGG PATHWAY	3/191	328/22848	0.51864	1
3	map04080	Neuroactive ligand-receptor interaction	KEGG PATHWAY	3/191	341/22848	0.544858	1
2	map04670	Leukocyte transendothelial migration	KEGG PATHWAY	2/191	218/22848	0.545964	1
2	map05150	Staphylococcus aureus infection	KEGG PATHWAY	2/191	220/22848	0.550909	1
1	map05230	Central carbon metabolism in cancer	KEGG PATHWAY	1/191	96/22848	0.554065	1
1	map04624	Toll and Imd signaling pathway	KEGG PATHWAY	1/191	98/22848	0.561521	1
1	map00620	Pyruvate metabolism	KEGG PATHWAY	1/191	98/22848	0.561521	1
1	map04976	Bile secretion	KEGG PATHWAY	1/191	98/22848	0.561521	1
2	map04611	Platelet activation	KEGG PATHWAY	2/191	226/22848	0.565516	1
1	map04213	Longevity regulating pathway - multiple species	KEGG PATHWAY	1/191	100/22848	0.568852	1
3	map05416	Viral myocarditis	KEGG PATHWAY	3/191	357/22848	0.57597	1
1	map05211	Renal cell carcinoma	KEGG PATHWAY	1/191	106/22848	0.590124	1
1	map04620	Toll-like receptor signaling pathway	KEGG PATHWAY	1/191	111/22848	0.607051	1
2	map04666	Fc gamma R-mediated phagocytosis	KEGG PATHWAY	2/191	244/22848	0.607277	1
2	map05146	Amoebiasis	KEGG PATHWAY	2/191	247/22848	0.613935	1
1	map05144	Malaria	KEGG PATHWAY	1/191	116/22848	0.623282	1
1	map04912	GnRH signaling pathway	KEGG PATHWAY	1/191	118/22848	0.629586	1
1	map04668	TNF signaling pathway	KEGG PATHWAY	1/191	119/22848	0.632699	1
1	map00330	Arginine and proline metabolism	KEGG PATHWAY	1/191	120/22848	0.635785	1
1	map05133	Pertussis	KEGG PATHWAY	1/191	120/22848	0.635785	1
2	map04514	Cell adhesion molecules (CAMs)	KEGG PATHWAY	2/191	262/22848	0.645938	1
1	map05110	Vibrio cholerae infection	KEGG PATHWAY	1/191	148/22848	0.712477	1
2	map04150	mTOR signaling pathway	KEGG PATHWAY	2/191	306/22848	0.727775	1
2	map04650	Natural killer cell mediated cytotoxicity	KEGG PATHWAY	2/191	307/22848	0.729434	1
2	map04140	Autophagy - animal	KEGG PATHWAY	2/191	310/22848	0.734362	1
2	map04060	Cytokine-cytokine receptor interaction	KEGG PATHWAY	2/191	311/22848	0.735988	1
1	map04750	Inflammatory mediator regulation of TRP channels	KEGG PATHWAY	1/191	161/22848	0.742395	1
1	map00240	Pyrimidine metabolism	KEGG PATHWAY	1/191	161/22848	0.742395	1
1	map05330	Allograft rejection	KEGG PATHWAY	1/191	249/22848	0.877759	1
1	map05414	Dilated cardiomyopathy (DCM)	KEGG PATHWAY	1/191	262/22848	0.890533	1
1	map05320	Autoimmune thyroid disease	KEGG PATHWAY	1/191	266/22848	0.894189	1
1	map00230	Purine metabolism	KEGG PATHWAY	1/191	282/22848	0.907639	1
1	map04072	Phospholipase D signaling pathway	KEGG PATHWAY	1/191	282/22848	0.907639	1
1	map04014	Ras signaling pathway	KEGG PATHWAY	1/191	335/22848	0.941169	1
1	map04020	Calcium signaling pathway	KEGG PATHWAY	1/191	371/22848	0.956719	1
1	map04120	Ubiquitin mediated proteolysis	KEGG PATHWAY	1/191	381/22848	0.96026	1
2	map04151	PI3K-Akt signaling pathway	KEGG PATHWAY	2/191	702/22848	0.982132	1
