# Supplementary material for: Extracellular Matrix and Oxidative Phosphorylation: Important Role in the Regulation of Hypothalamic Function by Gut Microbiota
Source: Front Genet. 2020 Jun 25;11:520. doi: 10.3389/fgene.2020.00520 (PMC7330020; doi:10.3389/fgene.2020.00520)
Supplement: Supplementary file 8 [file Table_7.XLSX]

## Sheet: Sheet1
Gene_id	Gene_name	Gene_description	KMH_vs_KMM	Sum
ENSMUSG00000051339	2900026A02Rik	RIKEN cDNA 2900026A02 gene [Source:MGI Symbol;Acc:MGI:1920194]	yes	1
ENSMUSG00000048905	4930539E08Rik	RIKEN cDNA 4930539E08 gene [Source:MGI Symbol;Acc:MGI:1925441]	yes	1
ENSMUSG00000022195	6030458C11Rik	RIKEN cDNA 6030458C11 gene [Source:MGI Symbol;Acc:MGI:1925127]	yes	1
ENSMUSG00000030111	A2m	alpha-2-macroglobulin [Source:MGI Symbol;Acc:MGI:2449119]	yes	1
ENSMUSG00000105076	A930003O13Rik	RIKEN cDNA A930003O13 gene [Source:MGI Symbol;Acc:MGI:3612704]	yes	1
ENSMUSG00000060530	A930017M01Rik	RIKEN cDNA A930017M01 gene [Source:MGI Symbol;Acc:MGI:2685151]	yes	1
ENSMUSG00000024130	Abca3	ATP-binding cassette, sub-family A (ABC1), member 3 [Source:MGI Symbol;Acc:MGI:1351617]	yes	1
ENSMUSG00000041828	Abca8a	ATP-binding cassette, sub-family A (ABC1), member 8a [Source:MGI Symbol;Acc:MGI:2386846]	yes	1
ENSMUSG00000110779	AC116726.1	-	yes	1
ENSMUSG00000113322	AC121504.1	-	yes	1
ENSMUSG00000113184	AC125351.1	-	yes	1
ENSMUSG00000111128	AC126804.2	-	yes	1
ENSMUSG00000111942	AC135641.1	-	yes	1
ENSMUSG00000111481	AC138284.3	-	yes	1
ENSMUSG00000113476	AC154517.3	-	yes	1
ENSMUSG00000113890	AC155245.1	-	yes	1
ENSMUSG00000114004	AC155937.1	-	yes	1
ENSMUSG00000111133	AC160123.2	-	yes	1
ENSMUSG00000044337	Ackr3	atypical chemokine receptor 3 [Source:MGI Symbol;Acc:MGI:109562]	yes	1
ENSMUSG00000035783	Acta2	actin, alpha 2, smooth muscle, aorta [Source:MGI Symbol;Acc:MGI:87909]	yes	1
ENSMUSG00000036545	Adamts2	a disintegrin-like and metallopeptidase (reprolysin type) with thrombospondin type 1 motif, 2 [Source:MGI Symbol;Acc:MGI:1347356]	yes	1
ENSMUSG00000022994	Adcy6	adenylate cyclase 6 [Source:MGI Symbol;Acc:MGI:87917]	yes	1
ENSMUSG00000005580	Adcy9	adenylate cyclase 9 [Source:MGI Symbol;Acc:MGI:108450]	yes	1
ENSMUSG00000030000	Add2	adducin 2 (beta) [Source:MGI Symbol;Acc:MGI:87919]	yes	1
ENSMUSG00000031486	Adgra2	adhesion G protein-coupled receptor A2 [Source:MGI Symbol;Acc:MGI:1925810]	yes	1
ENSMUSG00000025236	Adpgk	ADP-dependent glucokinase [Source:MGI Symbol;Acc:MGI:1919391]	yes	1
ENSMUSG00000020473	Aebp1	AE binding protein 1 [Source:MGI Symbol;Acc:MGI:1197012]	yes	1
ENSMUSG00000037692	Ahdc1	AT hook, DNA binding motif, containing 1 [Source:MGI Symbol;Acc:MGI:2444218]	yes	1
ENSMUSG00000025270	Alas2	aminolevulinic acid synthase 2, erythroid [Source:MGI Symbol;Acc:MGI:87990]	yes	1
ENSMUSG00000044037	Als2cl	ALS2 C-terminal like [Source:MGI Symbol;Acc:MGI:2447532]	yes	1
ENSMUSG00000013076	Amotl1	angiomotin-like 1 [Source:MGI Symbol;Acc:MGI:1922973]	yes	1
ENSMUSG00000004105	Angptl2	angiopoietin-like 2 [Source:MGI Symbol;Acc:MGI:1347002]	yes	1
ENSMUSG00000014498	Ankrd52	ankyrin repeat domain 52 [Source:MGI Symbol;Acc:MGI:2444029]	yes	1
ENSMUSG00000005681	Apoa2	apolipoprotein A-II [Source:MGI Symbol;Acc:MGI:88050]	yes	1
ENSMUSG00000044147	Arf6	ADP-ribosylation factor 6 [Source:MGI Symbol;Acc:MGI:99435]	yes	1
ENSMUSG00000071176	Arhgef10	Rho guanine nucleotide exchange factor (GEF) 10 [Source:MGI Symbol;Acc:MGI:2444453]	yes	1
ENSMUSG00000041977	Arhgef11	Rho guanine nucleotide exchange factor (GEF) 11 [Source:MGI Symbol;Acc:MGI:2441869]	yes	1
ENSMUSG00000007880	Arid1a	AT rich interactive domain 1A (SWI-like) [Source:MGI Symbol;Acc:MGI:1935147]	yes	1
ENSMUSG00000038525	Armc10	armadillo repeat containing 10 [Source:MGI Symbol;Acc:MGI:1914461]	yes	1
ENSMUSG00000042082	Arsb	arylsulfatase B [Source:MGI Symbol;Acc:MGI:88075]	yes	1
ENSMUSG00000052632	Asap2	ArfGAP with SH3 domain, ankyrin repeat and PH domain 2 [Source:MGI Symbol;Acc:MGI:2685438]	yes	1
ENSMUSG00000024759	Atl3	atlastin GTPase 3 [Source:MGI Symbol;Acc:MGI:1924270]	yes	1
ENSMUSG00000034218	Atm	ataxia telangiectasia mutated [Source:MGI Symbol;Acc:MGI:107202]	yes	1
ENSMUSG00000020788	Atp2a3	ATPase, Ca++ transporting, ubiquitous [Source:MGI Symbol;Acc:MGI:1194503]	yes	1
ENSMUSG00000006567	Atp7b	ATPase, Cu++ transporting, beta polypeptide [Source:MGI Symbol;Acc:MGI:103297]	yes	1
ENSMUSG00000060671	Atp8b2	ATPase, class I, type 8B, member 2 [Source:MGI Symbol;Acc:MGI:1859660]	yes	1
ENSMUSG00000024566	Atp9b	ATPase, class II, type 9B [Source:MGI Symbol;Acc:MGI:1354757]	yes	1
ENSMUSG00000032637	Atxn2l	ataxin 2-like [Source:MGI Symbol;Acc:MGI:2446242]	yes	1
ENSMUSG00000028830	AU040320	expressed sequence AU040320 [Source:MGI Symbol;Acc:MGI:2140475]	yes	1
ENSMUSG00000000142	Axin2	axin 2 [Source:MGI Symbol;Acc:MGI:1270862]	yes	1
ENSMUSG00000051650	B3gnt2	UDP-GlcNAc:betaGal beta-1,3-N-acetylglucosaminyltransferase 2 [Source:MGI Symbol;Acc:MGI:1889505]	yes	1
ENSMUSG00000039741	Bahcc1	BAH domain and coiled-coil containing 1 [Source:MGI Symbol;Acc:MGI:2679272]	yes	1
ENSMUSG00000063382	Bcl9l	B cell CLL/lymphoma 9-like [Source:MGI Symbol;Acc:MGI:1933114]	yes	1
ENSMUSG00000031375	Bgn	biglycan [Source:MGI Symbol;Acc:MGI:88158]	yes	1
ENSMUSG00000039004	Bmp6	bone morphogenetic protein 6 [Source:MGI Symbol;Acc:MGI:88182]	yes	1
ENSMUSG00000087574	C030037D09Rik	RIKEN cDNA C030037D09 gene [Source:MGI Symbol;Acc:MGI:1924865]	yes	1
ENSMUSG00000017446	C1qtnf1	C1q and tumor necrosis factor related protein 1 [Source:MGI Symbol;Acc:MGI:1919254]	yes	1
ENSMUSG00000034656	Cacna1a	calcium channel, voltage-dependent, P/Q type, alpha 1A subunit [Source:MGI Symbol;Acc:MGI:109482]	yes	1
ENSMUSG00000051331	Cacna1c	calcium channel, voltage-dependent, L type, alpha 1C subunit [Source:MGI Symbol;Acc:MGI:103013]	yes	1
ENSMUSG00000020866	Cacna1g	calcium channel, voltage-dependent, T type, alpha 1G subunit [Source:MGI Symbol;Acc:MGI:1201678]	yes	1
ENSMUSG00000022416	Cacna1i	calcium channel, voltage-dependent, alpha 1I subunit [Source:MGI Symbol;Acc:MGI:2178051]	yes	1
ENSMUSG00000010066	Cacna2d2	calcium channel, voltage-dependent, alpha 2/delta subunit 2 [Source:MGI Symbol;Acc:MGI:1929813]	yes	1
ENSMUSG00000037326	Capn15	calpain 15 [Source:MGI Symbol;Acc:MGI:1355075]	yes	1
ENSMUSG00000051427	Ccdc157	coiled-coil domain containing 157 [Source:MGI Symbol;Acc:MGI:3041210]	yes	1
ENSMUSG00000096826	Ccl27b	chemokine (C-C motif) ligand 27b [Source:MGI Symbol;Acc:MGI:1891389]	yes	1
ENSMUSG00000021279	Cdc42bpb	CDC42 binding protein kinase beta [Source:MGI Symbol;Acc:MGI:2136459]	yes	1
ENSMUSG00000053166	Cdh22	cadherin 22 [Source:MGI Symbol;Acc:MGI:1341843]	yes	1
ENSMUSG00000023473	Celsr3	cadherin, EGF LAG seven-pass G-type receptor 3 [Source:MGI Symbol;Acc:MGI:1858236]	yes	1
ENSMUSG00000052353	Cemip	cell migration inducing protein, hyaluronan binding [Source:MGI Symbol;Acc:MGI:2443629]	yes	1
ENSMUSG00000087408	Cers1	ceramide synthase 1 [Source:MGI Symbol;Acc:MGI:2136690]	yes	1
ENSMUSG00000005045	Chd5	chromodomain helicase DNA binding protein 5 [Source:MGI Symbol;Acc:MGI:3036258]	yes	1
ENSMUSG00000034390	Cmip	c-Maf inducing protein [Source:MGI Symbol;Acc:MGI:1921690]	yes	1
ENSMUSG00000024019	Cmtr1	cap methyltransferase 1 [Source:MGI Symbol;Acc:MGI:1921407]	yes	1
ENSMUSG00000067028	Cntnap5b	contactin associated protein-like 5B [Source:MGI Symbol;Acc:MGI:3664583]	yes	1
ENSMUSG00000027966	Col11a1	collagen, type XI, alpha 1 [Source:MGI Symbol;Acc:MGI:88446]	yes	1
ENSMUSG00000024330	Col11a2	collagen, type XI, alpha 2 [Source:MGI Symbol;Acc:MGI:88447]	yes	1
ENSMUSG00000032332	Col12a1	collagen, type XII, alpha 1 [Source:MGI Symbol;Acc:MGI:88448]	yes	1
ENSMUSG00000001435	Col18a1	collagen, type XVIII, alpha 1 [Source:MGI Symbol;Acc:MGI:88451]	yes	1
ENSMUSG00000001506	Col1a1	collagen, type I, alpha 1 [Source:MGI Symbol;Acc:MGI:88467]	yes	1
ENSMUSG00000029661	Col1a2	collagen, type I, alpha 2 [Source:MGI Symbol;Acc:MGI:88468]	yes	1
ENSMUSG00000026043	Col3a1	collagen, type III, alpha 1 [Source:MGI Symbol;Acc:MGI:88453]	yes	1
ENSMUSG00000031502	Col4a1	collagen, type IV, alpha 1 [Source:MGI Symbol;Acc:MGI:88454]	yes	1
ENSMUSG00000031503	Col4a2	collagen, type IV, alpha 2 [Source:MGI Symbol;Acc:MGI:88455]	yes	1
ENSMUSG00000031274	Col4a5	collagen, type IV, alpha 5 [Source:MGI Symbol;Acc:MGI:88456]	yes	1
ENSMUSG00000026042	Col5a2	collagen, type V, alpha 2 [Source:MGI Symbol;Acc:MGI:88458]	yes	1
ENSMUSG00000004098	Col5a3	collagen, type V, alpha 3 [Source:MGI Symbol;Acc:MGI:1858212]	yes	1
ENSMUSG00000048126	Col6a3	collagen, type VI, alpha 3 [Source:MGI Symbol;Acc:MGI:88461]	yes	1
ENSMUSG00000034796	Cpne7	copine VII [Source:MGI Symbol;Acc:MGI:2142747]	yes	1
ENSMUSG00000024900	Cpt1a	carnitine palmitoyltransferase 1a, liver [Source:MGI Symbol;Acc:MGI:1098296]	yes	1
ENSMUSG00000035403	Crb2	crumbs family member 2 [Source:MGI Symbol;Acc:MGI:2679260]	yes	1
ENSMUSG00000031825	Crispld2	cysteine-rich secretory protein LCCL domain containing 2 [Source:MGI Symbol;Acc:MGI:1926142]	yes	1
ENSMUSG00000006134	Crkl	v-crk avian sarcoma virus CT10 oncogene homolog-like [Source:MGI Symbol;Acc:MGI:104686]	yes	1
ENSMUSG00000028804	Csmd2	CUB and Sushi multiple domains 2 [Source:MGI Symbol;Acc:MGI:2386401]	yes	1
ENSMUSG00000052928	Ctif	CBP80/20-dependent translation initiation factor [Source:MGI Symbol;Acc:MGI:2685518]	yes	1
ENSMUSG00000036862	Dchs1	dachsous 1 (Drosophila) [Source:MGI Symbol;Acc:MGI:2685011]	yes	1
ENSMUSG00000069045	Ddx3y	DEAD (Asp-Glu-Ala-Asp) box polypeptide 3, Y-linked [Source:MGI Symbol;Acc:MGI:1349406]	yes	1
ENSMUSG00000001482	Def8	differentially expressed in FDCP 8 [Source:MGI Symbol;Acc:MGI:1346331]	yes	1
ENSMUSG00000042404	Dennd4b	DENN/MADD domain containing 4B [Source:MGI Symbol;Acc:MGI:2446201]	yes	1
ENSMUSG00000070738	Dgkd	diacylglycerol kinase, delta [Source:MGI Symbol;Acc:MGI:2138334]	yes	1
ENSMUSG00000022861	Dgkg	diacylglycerol kinase, gamma [Source:MGI Symbol;Acc:MGI:105060]	yes	1
ENSMUSG00000004815	Dgkq	diacylglycerol kinase, theta [Source:MGI Symbol;Acc:MGI:102918]	yes	1
ENSMUSG00000034926	Dhcr24	24-dehydrocholesterol reductase [Source:MGI Symbol;Acc:MGI:1922004]	yes	1
ENSMUSG00000041544	Disp3	dispatched RND transporter family member 3 [Source:MGI Symbol;Acc:MGI:2444403]	yes	1
ENSMUSG00000020848	Doc2b	double C2, beta [Source:MGI Symbol;Acc:MGI:1100497]	yes	1
ENSMUSG00000069049	Eif2s3y	eukaryotic translation initiation factor 2, subunit 3, structural gene Y-linked [Source:MGI Symbol;Acc:MGI:1349430]	yes	1
ENSMUSG00000029675	Eln	elastin [Source:MGI Symbol;Acc:MGI:95317]	yes	1
ENSMUSG00000078517	Emc1	ER membrane protein complex subunit 1 [Source:MGI Symbol;Acc:MGI:2443696]	yes	1
ENSMUSG00000026383	Epb41l5	erythrocyte membrane protein band 4.1 like 5 [Source:MGI Symbol;Acc:MGI:103006]	yes	1
ENSMUSG00000024665	Fads2	fatty acid desaturase 2 [Source:MGI Symbol;Acc:MGI:1930079]	yes	1
ENSMUSG00000025262	Fam120c	family with sequence similarity 120, member C [Source:MGI Symbol;Acc:MGI:2387687]	yes	1
ENSMUSG00000036501	Fam13b	family with sequence similarity 13, member B [Source:MGI Symbol;Acc:MGI:2447834]	yes	1
ENSMUSG00000035095	Fam167a	family with sequence similarity 167, member A [Source:MGI Symbol;Acc:MGI:3606565]	yes	1
ENSMUSG00000038233	Fam198a	family with sequence similarity 198, member A [Source:MGI Symbol;Acc:MGI:3041196]	yes	1
ENSMUSG00000031328	Flna	filamin, alpha [Source:MGI Symbol;Acc:MGI:95556]	yes	1
ENSMUSG00000068699	Flnc	filamin C, gamma [Source:MGI Symbol;Acc:MGI:95557]	yes	1
ENSMUSG00000040097	Flywch1	FLYWCH-type zinc finger 1 [Source:MGI Symbol;Acc:MGI:2442638]	yes	1
ENSMUSG00000059246	Foxb1	forkhead box B1 [Source:MGI Symbol;Acc:MGI:1927549]	yes	1
ENSMUSG00000030530	Furin	furin (paired basic amino acid cleaving enzyme) [Source:MGI Symbol;Acc:MGI:97513]	yes	1
ENSMUSG00000044674	Fzd1	frizzled class receptor 1 [Source:MGI Symbol;Acc:MGI:1196625]	yes	1
ENSMUSG00000089704	Galnt2	UDP-N-acetyl-alpha-D-galactosamine:polypeptide N-acetylgalactosaminyltransferase 2 [Source:MGI Symbol;Acc:MGI:894694]	yes	1
ENSMUSG00000051335	Gfod1	glucose-fructose oxidoreductase domain containing 1 [Source:MGI Symbol;Acc:MGI:2145304]	yes	1
ENSMUSG00000051136	Ghsr	growth hormone secretagogue receptor [Source:MGI Symbol;Acc:MGI:2441906]	yes	1
ENSMUSG00000029714	Gigyf1	GRB10 interacting GYF protein 1 [Source:MGI Symbol;Acc:MGI:1888677]	yes	1
ENSMUSG00000086216	Gm13610	predicted gene 13610 [Source:MGI Symbol;Acc:MGI:3651297]	yes	1
ENSMUSG00000100801	Gm15459	predicted gene 15459 [Source:MGI Symbol;Acc:MGI:3705702]	yes	1
ENSMUSG00000095779	Gm2163	predicted gene 2163 [Source:MGI Symbol;Acc:MGI:3780332]	yes	1
ENSMUSG00000096764	Gm21985	predicted gene 21985 [Source:MGI Symbol;Acc:MGI:5439454]	yes	1
ENSMUSG00000097872	Gm26702	predicted gene, 26702 [Source:MGI Symbol;Acc:MGI:5477196]	yes	1
ENSMUSG00000099041	Gm28035	predicted gene, 28035 [Source:MGI Symbol;Acc:MGI:5547771]	yes	1
ENSMUSG00000102615	Gm37844	predicted gene, 37844 [Source:MGI Symbol;Acc:MGI:5611072]	yes	1
ENSMUSG00000102307	Gm38194	predicted gene, 38194 [Source:MGI Symbol;Acc:MGI:5611422]	yes	1
ENSMUSG00000108173	Gm44231	predicted gene, 44231 [Source:MGI Symbol;Acc:MGI:5690623]	yes	1
ENSMUSG00000108942	Gm44660	predicted gene 44660 [Source:MGI Symbol;Acc:MGI:5753236]	yes	1
ENSMUSG00000110051	Gm45322	predicted gene 45322 [Source:MGI Symbol;Acc:MGI:5791158]	yes	1
ENSMUSG00000110427	Gm45852	predicted gene 45852 [Source:MGI Symbol;Acc:MGI:5804967]	yes	1
ENSMUSG00000109836	Gm45884	predicted gene 45884 [Source:MGI Symbol;Acc:MGI:5804999]	yes	1
ENSMUSG00000081788	Gm5898	predicted gene 5898 [Source:MGI Symbol;Acc:MGI:3644921]	yes	1
ENSMUSG00000074280	Gm6166	predicted gene 6166 [Source:MGI Symbol;Acc:MGI:3645893]	yes	1
ENSMUSG00000085666	Gm9855	predicted pseudogene 9855 [Source:MGI Symbol;Acc:MGI:3704357]	yes	1
ENSMUSG00000052005	Gm9864	predicted gene 9864 [Source:MGI Symbol;Acc:MGI:3708663]	yes	1
ENSMUSG00000070337	Gpr179	G protein-coupled receptor 179 [Source:MGI Symbol;Acc:MGI:2443409]	yes	1
ENSMUSG00000051043	Gprc5c	G protein-coupled receptor, family C, group 5, member C [Source:MGI Symbol;Acc:MGI:1917605]	yes	1
ENSMUSG00000035900	Gramd4	GRAM domain containing 4 [Source:MGI Symbol;Acc:MGI:2676308]	yes	1
ENSMUSG00000036523	Greb1	gene regulated by estrogen in breast cancer protein [Source:MGI Symbol;Acc:MGI:2149712]	yes	1
ENSMUSG00000001985	Grik3	glutamate receptor, ionotropic, kainate 3 [Source:MGI Symbol;Acc:MGI:95816]	yes	1
ENSMUSG00000085830	Grin1os	glutamate receptor, ionotropic, NMDA1 (zeta 1), opposite strand [Source:MGI Symbol;Acc:MGI:2443867]	yes	1
ENSMUSG00000031822	Gse1	genetic suppressor element 1, coiled-coil protein [Source:MGI Symbol;Acc:MGI:1098275]	yes	1
ENSMUSG00000073421	H2-Ab1	histocompatibility 2, class II antigen A, beta 1 [Source:MGI Symbol;Acc:MGI:103070]	yes	1
ENSMUSG00000037548	H2-DMb2	histocompatibility 2, class II, locus Mb2 [Source:MGI Symbol;Acc:MGI:95923]	yes	1
ENSMUSG00000069919	Hba-a1	hemoglobin alpha, adult chain 1 [Source:MGI Symbol;Acc:MGI:96015]	yes	1
ENSMUSG00000052305	Hbb-bs	hemoglobin, beta adult s chain [Source:MGI Symbol;Acc:MGI:5474852]	yes	1
ENSMUSG00000073940	Hbb-bt	hemoglobin, beta adult t chain [Source:MGI Symbol;Acc:MGI:5474850]	yes	1
ENSMUSG00000032338	Hcn4	hyperpolarization-activated, cyclic nucleotide-gated K+ 4 [Source:MGI Symbol;Acc:MGI:1298209]	yes	1
ENSMUSG00000043099	Hic1	hypermethylated in cancer 1 [Source:MGI Symbol;Acc:MGI:1338010]	yes	1
ENSMUSG00000025188	Hps1	HPS1, biogenesis of lysosomal organelles complex 3 subunit 1 [Source:MGI Symbol;Acc:MGI:2177763]	yes	1
ENSMUSG00000030895	Hpx	hemopexin [Source:MGI Symbol;Acc:MGI:105112]	yes	1
ENSMUSG00000022096	Hr	hairless [Source:MGI Symbol;Acc:MGI:96223]	yes	1
ENSMUSG00000028763	Hspg2	perlecan (heparan sulfate proteoglycan 2) [Source:MGI Symbol;Acc:MGI:96257]	yes	1
ENSMUSG00000032394	Igdcc3	immunoglobulin superfamily, DCC subclass, member 3 [Source:MGI Symbol;Acc:MGI:1202390]	yes	1
ENSMUSG00000037206	Islr	immunoglobulin superfamily containing leucine-rich repeat [Source:MGI Symbol;Acc:MGI:1349645]	yes	1
ENSMUSG00000025348	Itga7	integrin alpha 7 [Source:MGI Symbol;Acc:MGI:102700]	yes	1
ENSMUSG00000030830	Itgal	integrin alpha L [Source:MGI Symbol;Acc:MGI:96606]	yes	1
ENSMUSG00000020387	Jade2	jade family PHD finger 2 [Source:MGI Symbol;Acc:MGI:1924151]	yes	1
ENSMUSG00000002799	Jag2	jagged 2 [Source:MGI Symbol;Acc:MGI:1098270]	yes	1
ENSMUSG00000025420	Katnal2	katanin p60 subunit A-like 2 [Source:MGI Symbol;Acc:MGI:1924234]	yes	1
ENSMUSG00000055675	Kbtbd11	kelch repeat and BTB (POZ) domain containing 11 [Source:MGI Symbol;Acc:MGI:1922151]	yes	1
ENSMUSG00000026824	Kcnj3	potassium inwardly-rectifying channel, subfamily J, member 3 [Source:MGI Symbol;Acc:MGI:104742]	yes	1
ENSMUSG00000038026	Kcnj9	potassium inwardly-rectifying channel, subfamily J, member 9 [Source:MGI Symbol;Acc:MGI:108007]	yes	1
ENSMUSG00000056673	Kdm5d	lysine (K)-specific demethylase 5D [Source:MGI Symbol;Acc:MGI:99780]	yes	1
ENSMUSG00000018476	Kdm6b	KDM1 lysine (K)-specific demethylase 6B [Source:MGI Symbol;Acc:MGI:2448492]	yes	1
ENSMUSG00000041642	Kif21b	kinesin family member 21B [Source:MGI Symbol;Acc:MGI:109234]	yes	1
ENSMUSG00000058488	Kl	klotho [Source:MGI Symbol;Acc:MGI:1101771]	yes	1
ENSMUSG00000033863	Klf9	Kruppel-like factor 9 [Source:MGI Symbol;Acc:MGI:1333856]	yes	1
ENSMUSG00000014164	Klhl3	kelch-like 3 [Source:MGI Symbol;Acc:MGI:2445185]	yes	1
ENSMUSG00000047485	Klhl34	kelch-like 34 [Source:MGI Symbol;Acc:MGI:2685234]	yes	1
ENSMUSG00000006307	Kmt2b	lysine (K)-specific methyltransferase 2B [Source:MGI Symbol;Acc:MGI:109565]	yes	1
ENSMUSG00000048154	Kmt2d	lysine (K)-specific methyltransferase 2D [Source:MGI Symbol;Acc:MGI:2682319]	yes	1
ENSMUSG00000020393	Kremen1	kringle containing transmembrane protein 1 [Source:MGI Symbol;Acc:MGI:1933988]	yes	1
ENSMUSG00000026840	Lamc3	laminin gamma 3 [Source:MGI Symbol;Acc:MGI:1344394]	yes	1
ENSMUSG00000016024	Lbp	lipopolysaccharide binding protein [Source:MGI Symbol;Acc:MGI:1098776]	yes	1
ENSMUSG00000024781	Lipa	lysosomal acid lipase A [Source:MGI Symbol;Acc:MGI:96789]	yes	1
ENSMUSG00000001143	Lman2l	lectin, mannose-binding 2-like [Source:MGI Symbol;Acc:MGI:2443010]	yes	1
ENSMUSG00000048096	Lmod1	leiomodin 1 (smooth muscle) [Source:MGI Symbol;Acc:MGI:2135671]	yes	1
ENSMUSG00000027253	Lrp4	low density lipoprotein receptor-related protein 4 [Source:MGI Symbol;Acc:MGI:2442252]	yes	1
ENSMUSG00000024913	Lrp5	low density lipoprotein receptor-related protein 5 [Source:MGI Symbol;Acc:MGI:1278315]	yes	1
ENSMUSG00000040488	Ltbp4	latent transforming growth factor beta binding protein 4 [Source:MGI Symbol;Acc:MGI:1321395]	yes	1
ENSMUSG00000033618	Map3k13	mitogen-activated protein kinase kinase kinase 13 [Source:MGI Symbol;Acc:MGI:2444243]	yes	1
ENSMUSG00000020700	Map3k3	mitogen-activated protein kinase kinase kinase 3 [Source:MGI Symbol;Acc:MGI:1346874]	yes	1
ENSMUSG00000025409	Mbd6	methyl-CpG binding domain protein 6 [Source:MGI Symbol;Acc:MGI:106378]	yes	1
ENSMUSG00000038537	Mc3r	melanocortin 3 receptor [Source:MGI Symbol;Acc:MGI:96929]	yes	1
ENSMUSG00000057751	Megf6	multiple EGF-like-domains 6 [Source:MGI Symbol;Acc:MGI:1919351]	yes	1
ENSMUSG00000057706	Mex3b	mex3 RNA binding family member B [Source:MGI Symbol;Acc:MGI:1918252]	yes	1
ENSMUSG00000042428	Mgat3	mannoside acetylglucosaminyltransferase 3 [Source:MGI Symbol;Acc:MGI:104532]	yes	1
ENSMUSG00000038244	Mical2	microtubule associated monooxygenase, calponin and LIM domain containing 2 [Source:MGI Symbol;Acc:MGI:2444947]	yes	1
ENSMUSG00000000282	Mnt	max binding protein [Source:MGI Symbol;Acc:MGI:109150]	yes	1
ENSMUSG00000031070	Mrgprf	MAS-related GPR, member F [Source:MGI Symbol;Acc:MGI:2384823]	yes	1
ENSMUSG00000029070	Mxra8	matrix-remodelling associated 8 [Source:MGI Symbol;Acc:MGI:1922011]	yes	1
ENSMUSG00000067818	Myl9	myosin, light polypeptide 9, regulatory [Source:MGI Symbol;Acc:MGI:2138915]	yes	1
ENSMUSG00000044968	Napepld	N-acyl phosphatidylethanolamine phospholipase D [Source:MGI Symbol;Acc:MGI:2140885]	yes	1
ENSMUSG00000068299	Nat8f4	N-acetyltransferase 8 (GCN5-related) family member 4 [Source:MGI Symbol;Acc:MGI:1922791]	yes	1
ENSMUSG00000056724	Nbeal2	neurobeachin-like 2 [Source:MGI Symbol;Acc:MGI:2448554]	yes	1
ENSMUSG00000054008	Ndst1	N-deacetylase/N-sulfotransferase (heparan glucosaminyl) 1 [Source:MGI Symbol;Acc:MGI:104719]	yes	1
ENSMUSG00000034413	Neurl1b	neuralized E3 ubiquitin protein ligase 1B [Source:MGI Symbol;Acc:MGI:3643092]	yes	1
ENSMUSG00000021567	Nkd2	naked cuticle 2 homolog (Drosophila) [Source:MGI Symbol;Acc:MGI:1919543]	yes	1
ENSMUSG00000038473	Nos1ap	nitric oxide synthase 1 (neuronal) adaptor protein [Source:MGI Symbol;Acc:MGI:1917979]	yes	1
ENSMUSG00000026923	Notch1	notch 1 [Source:MGI Symbol;Acc:MGI:97363]	yes	1
ENSMUSG00000027878	Notch2	notch 2 [Source:MGI Symbol;Acc:MGI:97364]	yes	1
ENSMUSG00000038146	Notch3	notch 3 [Source:MGI Symbol;Acc:MGI:99460]	yes	1
ENSMUSG00000020090	Npffr1	neuropeptide FF receptor 1 [Source:MGI Symbol;Acc:MGI:2685082]	yes	1
ENSMUSG00000022421	Nptxr	neuronal pentraxin receptor [Source:MGI Symbol;Acc:MGI:1920590]	yes	1
ENSMUSG00000005893	Nr2c2	nuclear receptor subfamily 2, group C, member 2 [Source:MGI Symbol;Acc:MGI:1352466]	yes	1
ENSMUSG00000033768	Nrxn2	neurexin II [Source:MGI Symbol;Acc:MGI:1096362]	yes	1
ENSMUSG00000020902	Ntn1	netrin 1 [Source:MGI Symbol;Acc:MGI:105088]	yes	1
ENSMUSG00000066306	Numa1	nuclear mitotic apparatus protein 1 [Source:MGI Symbol;Acc:MGI:2443665]	yes	1
ENSMUSG00000075592	Nynrin	NYN domain and retroviral integrase containing [Source:MGI Symbol;Acc:MGI:2652872]	yes	1
ENSMUSG00000046618	Olfml2a	olfactomedin-like 2A [Source:MGI Symbol;Acc:MGI:2444741]	yes	1
ENSMUSG00000027584	Oprl1	opioid receptor-like 1 [Source:MGI Symbol;Acc:MGI:97440]	yes	1
ENSMUSG00000084842	Pabpc1l2b-ps	poly(A) binding protein, cytoplasmic 1-like 2B, pseudogene [Source:MGI Symbol;Acc:MGI:3644774]	yes	1
ENSMUSG00000051375	Pcdh1	protocadherin 1 [Source:MGI Symbol;Acc:MGI:104692]	yes	1
ENSMUSG00000103092	Pcdha5	protocadherin alpha 5 [Source:MGI Symbol;Acc:MGI:1298371]	yes	1
ENSMUSG00000103770	Pcdha9	protocadherin alpha 9 [Source:MGI Symbol;Acc:MGI:2447322]	yes	1
ENSMUSG00000102697	Pcdhac2	protocadherin alpha subfamily C, 2 [Source:MGI Symbol;Acc:MGI:1891443]	yes	1
ENSMUSG00000103144	Pcdhga1	protocadherin gamma subfamily A, 1 [Source:MGI Symbol;Acc:MGI:1935212]	yes	1
ENSMUSG00000102222	Pcdhga10	protocadherin gamma subfamily A, 10 [Source:MGI Symbol;Acc:MGI:1935227]	yes	1
ENSMUSG00000104346	Pcdhga3	protocadherin gamma subfamily A, 3 [Source:MGI Symbol;Acc:MGI:1935215]	yes	1
ENSMUSG00000103677	Pcdhga4	protocadherin gamma subfamily A, 4 [Source:MGI Symbol;Acc:MGI:1935216]	yes	1
ENSMUSG00000103567	Pcdhga5	protocadherin gamma subfamily A, 5 [Source:MGI Symbol;Acc:MGI:1935217]	yes	1
ENSMUSG00000103793	Pcdhga6	protocadherin gamma subfamily A, 6 [Source:MGI Symbol;Acc:MGI:1935218]	yes	1
ENSMUSG00000103472	Pcdhga7	protocadherin gamma subfamily A, 7 [Source:MGI Symbol;Acc:MGI:1935219]	yes	1
ENSMUSG00000102440	Pcdhga9	protocadherin gamma subfamily A, 9 [Source:MGI Symbol;Acc:MGI:1935226]	yes	1
ENSMUSG00000103037	Pcdhgb1	protocadherin gamma subfamily B, 1 [Source:MGI Symbol;Acc:MGI:1935169]	yes	1
ENSMUSG00000102748	Pcdhgb2	protocadherin gamma subfamily B, 2 [Source:MGI Symbol;Acc:MGI:1935170]	yes	1
ENSMUSG00000103585	Pcdhgb4	protocadherin gamma subfamily B, 4 [Source:MGI Symbol;Acc:MGI:1935173]	yes	1
ENSMUSG00000103088	Pcdhgb6	protocadherin gamma subfamily B, 6 [Source:MGI Symbol;Acc:MGI:1935197]	yes	1
ENSMUSG00000102918	Pcdhgc3	protocadherin gamma subfamily C, 3 [Source:MGI Symbol;Acc:MGI:1935201]	yes	1
ENSMUSG00000102543	Pcdhgc5	protocadherin gamma subfamily C, 5 [Source:MGI Symbol;Acc:MGI:1935205]	yes	1
ENSMUSG00000021140	Pcnx	pecanex homolog (Drosophila) [Source:MGI Symbol;Acc:MGI:1891924]	yes	1
ENSMUSG00000054874	Pcnx3	pecanex homolog 3 [Source:MGI Symbol;Acc:MGI:1861733]	yes	1
ENSMUSG00000021699	Pde4d	phosphodiesterase 4D, cAMP specific [Source:MGI Symbol;Acc:MGI:99555]	yes	1
ENSMUSG00000032788	Pdxk	pyridoxal (pyridoxine, vitamin B6) kinase [Source:MGI Symbol;Acc:MGI:1351869]	yes	1
ENSMUSG00000032855	Pkd1	polycystic kidney disease 1 homolog [Source:MGI Symbol;Acc:MGI:97603]	yes	1
ENSMUSG00000022565	Plec	plectin [Source:MGI Symbol;Acc:MGI:1277961]	yes	1
ENSMUSG00000045659	Plekha7	pleckstrin homology domain containing, family A member 7 [Source:MGI Symbol;Acc:MGI:2445094]	yes	1
ENSMUSG00000031398	Plxna3	plexin A3 [Source:MGI Symbol;Acc:MGI:107683]	yes	1
ENSMUSG00000030123	Plxnd1	plexin D1 [Source:MGI Symbol;Acc:MGI:2154244]	yes	1
ENSMUSG00000053293	Pom121	nuclear pore membrane protein 121 [Source:MGI Symbol;Acc:MGI:2137624]	yes	1
ENSMUSG00000034613	Ppm1h	protein phosphatase 1H (PP2C domain containing) [Source:MGI Symbol;Acc:MGI:2442087]	yes	1
ENSMUSG00000073557	Ppp1r12b	protein phosphatase 1, regulatory (inhibitor) subunit 12B [Source:MGI Symbol;Acc:MGI:1916417]	yes	1
ENSMUSG00000034006	Pqlc1	PQ loop repeat containing 1 [Source:MGI Symbol;Acc:MGI:1914193]	yes	1
ENSMUSG00000050271	Prag1	PEAK1 related kinase activating pseudokinase 1 [Source:MGI Symbol;Acc:MGI:1196223]	yes	1
ENSMUSG00000039410	Prdm16	PR domain containing 16 [Source:MGI Symbol;Acc:MGI:1917923]	yes	1
ENSMUSG00000052920	Prkg1	protein kinase, cGMP-dependent, type I [Source:MGI Symbol;Acc:MGI:108174]	yes	1
ENSMUSG00000030350	Prmt8	protein arginine N-methyltransferase 8 [Source:MGI Symbol;Acc:MGI:3043083]	yes	1
ENSMUSG00000079654	Prrt4	proline-rich transmembrane protein 4 [Source:MGI Symbol;Acc:MGI:2141677]	yes	1
ENSMUSG00000028681	Ptch2	patched 2 [Source:MGI Symbol;Acc:MGI:1095405]	yes	1
ENSMUSG00000041552	Ptchd1	patched domain containing 1 [Source:MGI Symbol;Acc:MGI:2685233]	yes	1
ENSMUSG00000033295	Ptprf	protein tyrosine phosphatase, receptor type, F [Source:MGI Symbol;Acc:MGI:102695]	yes	1
ENSMUSG00000020674	Pxdn	peroxidasin [Source:MGI Symbol;Acc:MGI:1916925]	yes	1
ENSMUSG00000021062	Rab15	RAB15, member RAS oncogene family [Source:MGI Symbol;Acc:MGI:1916865]	yes	1
ENSMUSG00000040661	Rad54l2	RAD54 like 2 (S. cerevisiae) [Source:MGI Symbol;Acc:MGI:1933196]	yes	1
ENSMUSG00000038807	Rap1gap2	RAP1 GTPase activating protein 2 [Source:MGI Symbol;Acc:MGI:3028623]	yes	1
ENSMUSG00000006456	Rbm14	RNA binding motif protein 14 [Source:MGI Symbol;Acc:MGI:1929092]	yes	1
ENSMUSG00000024968	Rcor2	REST corepressor 2 [Source:MGI Symbol;Acc:MGI:1859854]	yes	1
ENSMUSG00000049353	Rd3	retinal degeneration 3 [Source:MGI Symbol;Acc:MGI:1921273]	yes	1
ENSMUSG00000052751	Repin1	replication initiator 1 [Source:MGI Symbol;Acc:MGI:1889817]	yes	1
ENSMUSG00000047417	Rexo1	REX1, RNA exonuclease 1 [Source:MGI Symbol;Acc:MGI:1914182]	yes	1
ENSMUSG00000031706	Rfx1	regulatory factor X, 1 (influences HLA class II expression) [Source:MGI Symbol;Acc:MGI:105982]	yes	1
ENSMUSG00000024206	Rfx2	regulatory factor X, 2 (influences HLA class II expression) [Source:MGI Symbol;Acc:MGI:106583]	yes	1
ENSMUSG00000085584	Rgag1	retrotransposon gag domain containing 1 [Source:MGI Symbol;Acc:MGI:2685231]	yes	1
ENSMUSG00000023809	Rps6ka2	ribosomal protein S6 kinase, polypeptide 2 [Source:MGI Symbol;Acc:MGI:1342290]	yes	1
ENSMUSG00000037936	Scarb1	scavenger receptor class B, member 1 [Source:MGI Symbol;Acc:MGI:893578]	yes	1
ENSMUSG00000039234	Sec24d	Sec24 related gene family, member D (S. cerevisiae) [Source:MGI Symbol;Acc:MGI:1916858]	yes	1
ENSMUSG00000034684	Sema3f	sema domain, immunoglobulin domain (Ig), short basic domain, secreted, (semaphorin) 3F [Source:MGI Symbol;Acc:MGI:1096347]	yes	1
ENSMUSG00000025207	Sema4g	sema domain, immunoglobulin domain (Ig), transmembrane domain (TM) and short cytoplasmic domain, (semaphorin) 4G [Source:MGI Symbol;Acc:MGI:1347047]	yes	1
ENSMUSG00000021091	Serpina3n	serine (or cysteine) peptidase inhibitor, clade A, member 3N [Source:MGI Symbol;Acc:MGI:105045]	yes	1
ENSMUSG00000023224	Serping1	serine (or cysteine) peptidase inhibitor, clade G, member 1 [Source:MGI Symbol;Acc:MGI:894696]	yes	1
ENSMUSG00000042216	Sgsm1	small G protein signaling modulator 1 [Source:MGI Symbol;Acc:MGI:107320]	yes	1
ENSMUSG00000038351	Sgsm2	small G protein signaling modulator 2 [Source:MGI Symbol;Acc:MGI:2144695]	yes	1
ENSMUSG00000040841	Six5	sine oculis-related homeobox 5 [Source:MGI Symbol;Acc:MGI:106220]	yes	1
ENSMUSG00000009378	Slc16a12	solute carrier family 16 (monocarboxylic acid transporters), member 12 [Source:MGI Symbol;Acc:MGI:2147716]	yes	1
ENSMUSG00000001436	Slc19a1	solute carrier family 19 (folate transporter), member 1 [Source:MGI Symbol;Acc:MGI:103182]	yes	1
ENSMUSG00000024650	Slc22a6	solute carrier family 22 (organic anion transporter), member 6 [Source:MGI Symbol;Acc:MGI:892001]	yes	1
ENSMUSG00000013275	Slc41a1	solute carrier family 41, member 1 [Source:MGI Symbol;Acc:MGI:2444823]	yes	1
ENSMUSG00000030108	Slc6a13	solute carrier family 6 (neurotransmitter transporter, GABA), member 13 [Source:MGI Symbol;Acc:MGI:95629]	yes	1
ENSMUSG00000030096	Slc6a6	solute carrier family 6 (neurotransmitter transporter, taurine), member 6 [Source:MGI Symbol;Acc:MGI:98488]	yes	1
ENSMUSG00000040010	Slc7a5	solute carrier family 7 (cationic amino acid transporter, y+ system), member 5 [Source:MGI Symbol;Acc:MGI:1298205]	yes	1
ENSMUSG00000042821	Snai1	snail family zinc finger 1 [Source:MGI Symbol;Acc:MGI:98330]	yes	1
ENSMUSG00000038485	Socs7	suppressor of cytokine signaling 7 [Source:MGI Symbol;Acc:MGI:2651588]	yes	1
ENSMUSG00000055485	Soga1	suppressor of glucose, autophagy associated 1 [Source:MGI Symbol;Acc:MGI:2444575]	yes	1
ENSMUSG00000070643	Sox13	SRY (sex determining region Y)-box 13 [Source:MGI Symbol;Acc:MGI:98361]	yes	1
ENSMUSG00000040761	Spen	SPEN homolog, transcriptional regulator (Drosophila) [Source:MGI Symbol;Acc:MGI:1891706]	yes	1
ENSMUSG00000061878	Sphk1	sphingosine kinase 1 [Source:MGI Symbol;Acc:MGI:1316649]	yes	1
ENSMUSG00000053877	Srcap	Snf2-related CREBBP activator protein [Source:MGI Symbol;Acc:MGI:2444036]	yes	1
ENSMUSG00000035431	Sstr1	somatostatin receptor 1 [Source:MGI Symbol;Acc:MGI:98327]	yes	1
ENSMUSG00000042524	Sun2	Sad1 and UNC84 domain containing 2 [Source:MGI Symbol;Acc:MGI:2443011]	yes	1
ENSMUSG00000067629	Syngap1	synaptic Ras GTPase activating protein 1 homolog (rat) [Source:MGI Symbol;Acc:MGI:3039785]	yes	1
ENSMUSG00000048277	Syngr2	synaptogyrin 2 [Source:MGI Symbol;Acc:MGI:1328324]	yes	1
ENSMUSG00000001983	Taco1	translational activator of mitochondrially encoded cytochrome c oxidase I [Source:MGI Symbol;Acc:MGI:1917457]	yes	1
ENSMUSG00000032085	Tagln	transgelin [Source:MGI Symbol;Acc:MGI:106012]	yes	1
ENSMUSG00000029287	Tgfbr3	transforming growth factor, beta receptor III [Source:MGI Symbol;Acc:MGI:104637]	yes	1
ENSMUSG00000096780	Tmem181b-ps	transmembrane protein 181B, pseudogene [Source:MGI Symbol;Acc:MGI:3779544]	yes	1
ENSMUSG00000095407	Tmem200c	transmembrane protein 200C [Source:MGI Symbol;Acc:MGI:3646281]	yes	1
ENSMUSG00000045036	Tmem232	transmembrane protein 232 [Source:MGI Symbol;Acc:MGI:2685786]	yes	1
ENSMUSG00000034145	Tmem63c	transmembrane protein 63c [Source:MGI Symbol;Acc:MGI:2444386]	yes	1
ENSMUSG00000078716	Tmem8b	transmembrane protein 8B [Source:MGI Symbol;Acc:MGI:2441680]	yes	1
ENSMUSG00000020747	Tmem94	transmembrane protein 94 [Source:MGI Symbol;Acc:MGI:1919197]	yes	1
ENSMUSG00000039477	Tnrc18	trinucleotide repeat containing 18 [Source:MGI Symbol;Acc:MGI:3648294]	yes	1
ENSMUSG00000033327	Tnxb	tenascin XB [Source:MGI Symbol;Acc:MGI:1932137]	yes	1
ENSMUSG00000062296	Trank1	tetratricopeptide repeat and ankyrin repeat containing 1 [Source:MGI Symbol;Acc:MGI:1341834]	yes	1
ENSMUSG00000041000	Trim62	tripartite motif-containing 62 [Source:MGI Symbol;Acc:MGI:1914775]	yes	1
ENSMUSG00000022263	Trio	triple functional domain (PTPRF interacting) [Source:MGI Symbol;Acc:MGI:1927230]	yes	1
ENSMUSG00000041710	Trpc5	transient receptor potential cation channel, subfamily C, member 5 [Source:MGI Symbol;Acc:MGI:109524]	yes	1
ENSMUSG00000034156	Tspoap1	TSPO associated protein 1 [Source:MGI Symbol;Acc:MGI:2450877]	yes	1
ENSMUSG00000015599	Ttbk1	tau tubulin kinase 1 [Source:MGI Symbol;Acc:MGI:2147036]	yes	1
ENSMUSG00000033209	Ttc28	tetratricopeptide repeat domain 28 [Source:MGI Symbol;Acc:MGI:2140873]	yes	1
ENSMUSG00000036565	Ttyh3	tweety family member 3 [Source:MGI Symbol;Acc:MGI:1925589]	yes	1
ENSMUSG00000043091	Tuba1c	tubulin, alpha 1C [Source:MGI Symbol;Acc:MGI:1095409]	yes	1
ENSMUSG00000020802	Ube2o	ubiquitin-conjugating enzyme E2O [Source:MGI Symbol;Acc:MGI:2444266]	yes	1
ENSMUSG00000025876	Unc5a	unc-5 netrin receptor A [Source:MGI Symbol;Acc:MGI:894682]	yes	1
ENSMUSG00000026839	Upp2	uridine phosphorylase 2 [Source:MGI Symbol;Acc:MGI:1923904]	yes	1
ENSMUSG00000068457	Uty	ubiquitously transcribed tetratricopeptide repeat gene, Y chromosome [Source:MGI Symbol;Acc:MGI:894810]	yes	1
ENSMUSG00000039646	Vasn	vasorin [Source:MGI Symbol;Acc:MGI:2177651]	yes	1
ENSMUSG00000021823	Vcl	vinculin [Source:MGI Symbol;Acc:MGI:98927]	yes	1
ENSMUSG00000028753	Vwa5b1	von Willebrand factor A domain containing 5B1 [Source:MGI Symbol;Acc:MGI:1922968]	yes	1
ENSMUSG00000033227	Wnt6	wingless-type MMTV integration site family, member 6 [Source:MGI Symbol;Acc:MGI:98960]	yes	1
ENSMUSG00000067150	Xpo5	exportin 5 [Source:MGI Symbol;Acc:MGI:1913789]	yes	1
ENSMUSG00000026135	Zfp142	zinc finger protein 142 [Source:MGI Symbol;Acc:MGI:1924514]	yes	1
ENSMUSG00000048410	Zfp407	zinc finger protein 407 [Source:MGI Symbol;Acc:MGI:2685179]	yes	1
ENSMUSG00000044452	Zfp507	zinc finger protein 507 [Source:MGI Symbol;Acc:MGI:1916378]	yes	1
ENSMUSG00000000823	Zfp512b	zinc finger protein 512B [Source:MGI Symbol;Acc:MGI:2685478]	yes	1
ENSMUSG00000046541	Zfp526	zinc finger protein 526 [Source:MGI Symbol;Acc:MGI:2445181]	yes	1
ENSMUSG00000034071	Zfp551	zinc fingr protein 551 [Source:MGI Symbol;Acc:MGI:3588205]	yes	1
ENSMUSG00000052713	Zfp608	zinc finger protein 608 [Source:MGI Symbol;Acc:MGI:2442338]	yes	1
ENSMUSG00000072653	Zfp783	zinc finger protein 783 [Source:MGI Symbol;Acc:MGI:3040704]	yes	1
ENSMUSG00000046185	Zfp84	zinc finger protein 84 [Source:MGI Symbol;Acc:MGI:107780]	yes	1
ENSMUSG00000055670	Zzef1	zinc finger, ZZ-type with EF hand domain 1 [Source:MGI Symbol;Acc:MGI:2444286]	yes	1
