# Supplementary material for: Extracellular Matrix and Oxidative Phosphorylation: Important Role in the Regulation of Hypothalamic Function by Gut Microbiota
Source: Front Genet. 2020 Jun 25;11:520. doi: 10.3389/fgene.2020.00520 (PMC7330020; doi:10.3389/fgene.2020.00520)
Supplement: Supplementary file 9 [file Table_8.XLS]

## Sheet: KEGG富集分析统计表
<label class="checkAll" style="cursor:pointer;padding-top:2px;"><i class="icon-check-empty" style="margin-right:5px;"></i>Num</label>	Pathway id	Description	Database	Ratio_in_study	Ratio_in_pop	Pvalue_uncorrected	Pvalue_corrected
11	map04974	Protein digestion and absorption	KEGG PATHWAY	11/214	97/22848	1.86011e-09	3.64581e-07
10	map04512	ECM-receptor interaction	KEGG PATHWAY	10/214	88/22848	1.01003e-08	9.8983e-07
15	map04510	Focal adhesion	KEGG PATHWAY	15/214	312/22848	2.7905e-07	1.82313e-05
10	map04713	Circadian entrainment	KEGG PATHWAY	10/214	133/22848	5.21597e-07	2.55583e-05
11	map04010	MAPK signaling pathway	KEGG PATHWAY	11/214	328/22848	0.000283655	0.0111193
8	map04270	Vascular smooth muscle contraction	KEGG PATHWAY	8/214	194/22848	0.000504706	0.0164871
6	map04925	Aldosterone synthesis and secretion	KEGG PATHWAY	6/214	115/22848	0.000758668	0.0212427
6	map04724	Glutamatergic synapse	KEGG PATHWAY	6/214	134/22848	0.00167188	0.040961
7	map05224	Breast cancer	KEGG PATHWAY	7/214	188/22848	0.00202191	0.0440328
8	map04024	cAMP signaling pathway	KEGG PATHWAY	8/214	250/22848	0.00254733	0.0499276
4	map05217	Basal cell carcinoma	KEGG PATHWAY	4/214	64/22848	0.00306502	0.0546131
5	map01522	Endocrine resistance	KEGG PATHWAY	5/214	119/22848	0.0053023	0.0799424
8	map04921	Oxytocin signaling pathway	KEGG PATHWAY	8/214	279/22848	0.00493569	0.0806162
4	map04913	Ovarian steroidogenesis	KEGG PATHWAY	4/214	81/22848	0.00709698	0.0993577
5	map04933	AGE-RAGE signaling pathway in diabetic complications	KEGG PATHWAY	5/214	130/22848	0.007655	0.100025
7	map05146	Amoebiasis	KEGG PATHWAY	7/214	247/22848	0.00887467	0.108715
12	map05200	Pathways in cancer	KEGG PATHWAY	12/214	613/22848	0.0131988	0.152174
7	map04072	Phospholipase D signaling pathway	KEGG PATHWAY	7/214	282/22848	0.0173107	0.178574
4	map05032	Morphine addiction	KEGG PATHWAY	4/214	107/22848	0.0182628	0.178975
2	map00100	Steroid biosynthesis	KEGG PATHWAY	2/214	23/22848	0.0194119	0.181178
6	map04360	Axon guidance	KEGG PATHWAY	6/214	217/22848	0.0167158	0.182017
6	map04022	cGMP-PKG signaling pathway	KEGG PATHWAY	6/214	242/22848	0.0268144	0.194653
4	map04916	Melanogenesis	KEGG PATHWAY	4/214	120/22848	0.0264946	0.199728
5	map04915	Estrogen signaling pathway	KEGG PATHWAY	5/214	177/22848	0.0258132	0.202375
4	map04912	GnRH signaling pathway	KEGG PATHWAY	4/214	118/22848	0.0251057	0.205029
3	map04923	Regulation of lipolysis in adipocytes	KEGG PATHWAY	3/214	66/22848	0.0240757	0.205167
2	map04977	Vitamin digestion and absorption	KEGG PATHWAY	2/214	29/22848	0.0300325	0.210228
4	map05144	Malaria	KEGG PATHWAY	4/214	116/22848	0.0237617	0.211696
4	map03320	PPAR signaling pathway	KEGG PATHWAY	4/214	127/22848	0.0317136	0.21434
5	map04310	Wnt signaling pathway	KEGG PATHWAY	5/214	194/22848	0.0362155	0.215098
6	map04723	Retrograde endocannabinoid signaling	KEGG PATHWAY	6/214	260/22848	0.0361743	0.221567
3	map04330	Notch signaling pathway	KEGG PATHWAY	3/214	77/22848	0.0357384	0.225959
3	map04961	Endocrine and other factor-regulated calcium reabsorption	KEGG PATHWAY	3/214	80/22848	0.0393403	0.226785
4	map04725	Cholinergic synapse	KEGG PATHWAY	4/214	131/22848	0.0349481	0.228328
7	map04080	Neuroactive ligand-receptor interaction	KEGG PATHWAY	7/214	341/22848	0.0421898	0.236263
5	map05206	MicroRNAs in cancer	KEGG PATHWAY	5/214	207/22848	0.045691	0.242039
2	map04320	Dorso-ventral axis formation	KEGG PATHWAY	2/214	36/22848	0.0446656	0.243179
4	map04658	Th1 and Th2 cell differentiation	KEGG PATHWAY	4/214	147/22848	0.0497356	0.249953
4	map04540	Gap junction	KEGG PATHWAY	4/214	146/22848	0.0487247	0.251317
4	map05222	Small cell lung cancer	KEGG PATHWAY	4/214	152/22848	0.0549626	0.262748
3	map00561	Glycerolipid metabolism	KEGG PATHWAY	3/214	91/22848	0.0540451	0.264821
3	map04742	Taste transduction	KEGG PATHWAY	3/214	97/22848	0.0630235	0.274502
3	map04976	Bile secretion	KEGG PATHWAY	3/214	98/22848	0.0645831	0.27518
3	map04970	Salivary secretion	KEGG PATHWAY	3/214	99/22848	0.0661605	0.275903
5	map04611	Platelet activation	KEGG PATHWAY	5/214	226/22848	0.0619687	0.276042
3	map04213	Longevity regulating pathway - multiple species	KEGG PATHWAY	3/214	100/22848	0.0677555	0.276668
3	map04211	Longevity regulating pathway	KEGG PATHWAY	3/214	101/22848	0.0693679	0.277472
3	map04720	Long-term potentiation	KEGG PATHWAY	3/214	102/22848	0.0709976	0.278311
3	map04911	Insulin secretion	KEGG PATHWAY	3/214	96/22848	0.0614817	0.280242
7	map04020	Calcium signaling pathway	KEGG PATHWAY	7/214	371/22848	0.0609114	0.284253
3	map04727	GABAergic synapse	KEGG PATHWAY	3/214	104/22848	0.0743084	0.285578
8	map05166	HTLV-I infection	KEGG PATHWAY	8/214	476/22848	0.0800808	0.301843
2	map00600	Sphingolipid metabolism	KEGG PATHWAY	2/214	52/22848	0.0853948	0.3158
1	map00750	Vitamin B6 metabolism	KEGG PATHWAY	1/214	10/22848	0.0898287	0.326045
3	map00564	Glycerophospholipid metabolism	KEGG PATHWAY	3/214	120/22848	0.103125	0.354605
6	map04810	Regulation of actin cytoskeleton	KEGG PATHWAY	6/214	341/22848	0.102196	0.357685
5	map05414	Dilated cardiomyopathy (DCM)	KEGG PATHWAY	5/214	262/22848	0.100645	0.358661
3	map04931	Insulin resistance	KEGG PATHWAY	3/214	122/22848	0.107	0.361585
3	map04070	Phosphatidylinositol signaling system	KEGG PATHWAY	3/214	126/22848	0.114916	0.381754
3	map05231	Choline metabolism in cancer	KEGG PATHWAY	3/214	129/22848	0.120994	0.388768
1	map00533	Glycosaminoglycan biosynthesis - keratan sulfate	KEGG PATHWAY	1/214	14/22848	0.123469	0.390321
4	map04261	Adrenergic signaling in cardiomyocytes	KEGG PATHWAY	4/214	201/22848	0.120603	0.393971
2	map04962	Vasopressin-regulated water reabsorption	KEGG PATHWAY	2/214	66/22848	0.127128	0.395509
2	map00310	Lysine degradation	KEGG PATHWAY	2/214	71/22848	0.143008	0.412198
3	map05412	Arrhythmogenic right ventricular cardiomyopathy (ARVC)	KEGG PATHWAY	3/214	137/22848	0.137757	0.415391
3	map04972	Pancreatic secretion	KEGG PATHWAY	3/214	137/22848	0.137757	0.415391
3	map05143	African trypanosomiasis	KEGG PATHWAY	3/214	139/22848	0.142066	0.415597
2	map04930	Type II diabetes mellitus	KEGG PATHWAY	2/214	69/22848	0.136605	0.418352
1	map00061	Fatty acid biosynthesis	KEGG PATHWAY	1/214	18/22848	0.155871	0.442765
5	map04150	mTOR signaling pathway	KEGG PATHWAY	5/214	306/22848	0.16066	0.449847
2	map04924	Renin secretion	KEGG PATHWAY	2/214	93/22848	0.216619	0.477048
3	map05145	Toxoplasmosis	KEGG PATHWAY	3/214	171/22848	0.216175	0.487015
3	map04726	Serotonergic synapse	KEGG PATHWAY	3/214	171/22848	0.216175	0.487015
9	map04151	PI3K-Akt signaling pathway	KEGG PATHWAY	9/214	702/22848	0.213876	0.487439
2	map04918	Thyroid hormone synthesis	KEGG PATHWAY	2/214	82/22848	0.179217	0.494739
1	map00534	Glycosaminoglycan biosynthesis - heparan sulfate / heparin	KEGG PATHWAY	1/214	24/22848	0.202253	0.495519
3	map04550	Signaling pathways regulating pluripotency of stem cells	KEGG PATHWAY	3/214	169/22848	0.211312	0.499001
3	map04520	Adherens junction	KEGG PATHWAY	3/214	169/22848	0.211312	0.499001
3	map04722	Neurotrophin signaling pathway	KEGG PATHWAY	3/214	169/22848	0.211312	0.499001
1	map00592	alpha-Linolenic acid metabolism	KEGG PATHWAY	1/214	28/22848	0.231756	0.499166
4	map04666	Fc gamma R-mediated phagocytosis	KEGG PATHWAY	4/214	244/22848	0.196207	0.499437
4	map04062	Chemokine signaling pathway	KEGG PATHWAY	4/214	240/22848	0.188626	0.499604
5	map04390	Hippo signaling pathway	KEGG PATHWAY	5/214	335/22848	0.206528	0.499746
3	map05132	Salmonella infection	KEGG PATHWAY	3/214	165/22848	0.201661	0.500323
2	map05031	Amphetamine addiction	KEGG PATHWAY	2/214	88/22848	0.199509	0.501332
2	map04971	Gastric acid secretion	KEGG PATHWAY	2/214	91/22848	0.209757	0.501371
1	map00531	Glycosaminoglycan degradation	KEGG PATHWAY	1/214	23/22848	0.194703	0.502128
3	map05410	Hypertrophic cardiomyopathy (HCM)	KEGG PATHWAY	3/214	159/22848	0.187393	0.503138
4	map04514	Cell adhesion molecules (CAMs)	KEGG PATHWAY	4/214	262/22848	0.231397	0.50393
3	map04728	Dopaminergic synapse	KEGG PATHWAY	3/214	180/22848	0.238333	0.507753
3	map04914	Progesterone-mediated oocyte maturation	KEGG PATHWAY	3/214	162/22848	0.194494	0.508278
1	map00601	Glycosphingolipid biosynthesis - lacto and neolacto series	KEGG PATHWAY	1/214	22/22848	0.187081	0.509277
1	map04392	Hippo signaling pathway - multiple species	KEGG PATHWAY	1/214	31/22848	0.253168	0.533558
6	map05205	Proteoglycans in cancer	KEGG PATHWAY	6/214	459/22848	0.261424	0.545097
3	map04114	Oocyte meiosis	KEGG PATHWAY	3/214	197/22848	0.281105	0.573922
1	map00512	Mucin type O-glycan biosynthesis	KEGG PATHWAY	1/214	35/22848	0.280796	0.579326
5	map04015	Rap1 signaling pathway	KEGG PATHWAY	5/214	384/22848	0.291875	0.589767
2	map04610	Complement and coagulation cascades	KEGG PATHWAY	2/214	116/22848	0.296238	0.592475
1	map01040	Biosynthesis of unsaturated fatty acids	KEGG PATHWAY	1/214	39/22848	0.307406	0.608603
1	map01523	Antifolate resistance	KEGG PATHWAY	1/214	40/22848	0.313905	0.615253
3	map04670	Leukocyte transendothelial migration	KEGG PATHWAY	3/214	218/22848	0.334739	0.649593
1	map05033	Nicotine addiction	KEGG PATHWAY	1/214	46/22848	0.351638	0.675697
1	map00510	N-Glycan biosynthesis	KEGG PATHWAY	1/214	47/22848	0.357723	0.680716
2	map01524	Platinum drug resistance	KEGG PATHWAY	2/214	138/22848	0.371325	0.699806
1	map04975	Fat digestion and absorption	KEGG PATHWAY	1/214	50/22848	0.375639	0.701193
2	map05131	Shigellosis	KEGG PATHWAY	2/214	145/22848	0.394596	0.722812
1	map04340	Hedgehog signaling pathway	KEGG PATHWAY	1/214	54/22848	0.398756	0.723668
1	map05030	Cocaine addiction	KEGG PATHWAY	1/214	53/22848	0.393058	0.726786
1	map02010	ABC transporters	KEGG PATHWAY	1/214	58/22848	0.42102	0.757064
1	map00860	Porphyrin and chlorophyll metabolism	KEGG PATHWAY	1/214	64/22848	0.452887	0.758683
2	map04071	Sphingolipid signaling pathway	KEGG PATHWAY	2/214	157/22848	0.433541	0.758697
2	map04750	Inflammatory mediator regulation of TRP channels	KEGG PATHWAY	2/214	161/22848	0.446226	0.760525
2	map04260	Cardiac muscle contraction	KEGG PATHWAY	2/214	155/22848	0.427141	0.761087
2	map04152	AMPK signaling pathway	KEGG PATHWAY	2/214	160/22848	0.44307	0.761769
1	map03440	Homologous recombination	KEGG PATHWAY	1/214	60/22848	0.431843	0.762533
2	map04142	Lysosome	KEGG PATHWAY	2/214	163/22848	0.452509	0.764585
1	map00071	Fatty acid degradation	KEGG PATHWAY	1/214	62/22848	0.442464	0.767459
1	map00640	Propanoate metabolism	KEGG PATHWAY	1/214	66/22848	0.463117	0.769245
2	map04922	Glucagon signaling pathway	KEGG PATHWAY	2/214	168/22848	0.468039	0.770888
1	map05213	Endometrial cancer	KEGG PATHWAY	1/214	68/22848	0.473156	0.772821
2	map03015	mRNA surveillance pathway	KEGG PATHWAY	2/214	177/22848	0.495322	0.795764
1	map04920	Adipocytokine signaling pathway	KEGG PATHWAY	1/214	72/22848	0.492677	0.798056
1	map04370	VEGF signaling pathway	KEGG PATHWAY	1/214	75/22848	0.506844	0.807654
1	map04730	Long-term depression	KEGG PATHWAY	1/214	77/22848	0.516069	0.809196
4	map03013	RNA transport	KEGG PATHWAY	4/214	402/22848	0.521508	0.811235
2	map05100	Bacterial invasion of epithelial cells	KEGG PATHWAY	2/214	184/22848	0.515923	0.815491
1	map00260	Glycine, serine and threonine metabolism	KEGG PATHWAY	1/214	81/22848	0.534007	0.824137
1	map05014	Amyotrophic lateral sclerosis (ALS)	KEGG PATHWAY	1/214	83/22848	0.542727	0.824608
1	map00040	Pentose and glucuronate interconversions	KEGG PATHWAY	1/214	84/22848	0.547025	0.824745
1	map04622	RIG-I-like receptor signaling pathway	KEGG PATHWAY	1/214	85/22848	0.551283	0.824821
3	map04910	Insulin signaling pathway	KEGG PATHWAY	3/214	302/22848	0.539555	0.826193
2	map04919	Thyroid hormone signaling pathway	KEGG PATHWAY	2/214	202/22848	0.566289	0.840853
2	map05150	Staphylococcus aureus infection	KEGG PATHWAY	2/214	220/22848	0.612792	0.876695
1	map05230	Central carbon metabolism in cancer	KEGG PATHWAY	1/214	96/22848	0.595575	0.87769
3	map04014	Ras signaling pathway	KEGG PATHWAY	3/214	335/22848	0.609873	0.878934
1	map04917	Prolactin signaling pathway	KEGG PATHWAY	1/214	99/22848	0.60688	0.8811
1	map00620	Pyruvate metabolism	KEGG PATHWAY	1/214	98/22848	0.603147	0.882216
3	map04530	Tight junction	KEGG PATHWAY	3/214	366/22848	0.669113	0.89215
3	map05164	Influenza A	KEGG PATHWAY	3/214	352/22848	0.6432	0.894094
1	map05210	Colorectal cancer	KEGG PATHWAY	1/214	112/22848	0.652345	0.894123
2	map05161	Hepatitis B	KEGG PATHWAY	2/214	229/22848	0.634583	0.894808
1	map04350	TGF-beta signaling pathway	KEGG PATHWAY	1/214	115/22848	0.66207	0.894936
1	map04214	Apoptosis - fly	KEGG PATHWAY	1/214	121/22848	0.680715	0.895437
1	map04620	Toll-like receptor signaling pathway	KEGG PATHWAY	1/214	111/22848	0.649042	0.89586
1	map04012	ErbB signaling pathway	KEGG PATHWAY	1/214	114/22848	0.658859	0.89678
1	map05321	Inflammatory bowel disease (IBD)	KEGG PATHWAY	1/214	117/22848	0.668402	0.897307
1	map05133	Pertussis	KEGG PATHWAY	1/214	120/22848	0.67768	0.897468
1	map05211	Renal cell carcinoma	KEGG PATHWAY	1/214	106/22848	0.632051	0.897696
2	map04391	Hippo signaling pathway - fly	KEGG PATHWAY	2/214	232/22848	0.641632	0.898285
2	map04612	Antigen processing and presentation	KEGG PATHWAY	2/214	261/22848	0.704336	0.902287
1	map00480	Glutathione metabolism	KEGG PATHWAY	1/214	126/22848	0.695468	0.902727
3	map05152	Tuberculosis	KEGG PATHWAY	3/214	379/22848	0.691927	0.904117
2	map05323	Rheumatoid arthritis	KEGG PATHWAY	2/214	267/22848	0.716114	0.905538
1	map05220	Chronic myeloid leukemia	KEGG PATHWAY	1/214	129/22848	0.703992	0.907779
2	map04064	NF-kappa B signaling pathway	KEGG PATHWAY	2/214	266/22848	0.714179	0.908955
2	map00230	Purine metabolism	KEGG PATHWAY	2/214	282/22848	0.743849	0.928627
1	map03008	Ribosome biogenesis in eukaryotes	KEGG PATHWAY	1/214	143/22848	0.740735	0.930667
2	map04210	Apoptosis	KEGG PATHWAY	2/214	292/22848	0.76103	0.932262
1	map05332	Graft-versus-host disease	KEGG PATHWAY	1/214	148/22848	0.752726	0.933761
1	map05110	Vibrio cholerae infection	KEGG PATHWAY	1/214	148/22848	0.752726	0.933761
2	map04141	Protein processing in endoplasmic reticulum	KEGG PATHWAY	2/214	296/22848	0.767619	0.934493
1	map04630	Jak-STAT signaling pathway	KEGG PATHWAY	1/214	204/22848	0.85461	0.941032
1	map04640	Hematopoietic cell lineage	KEGG PATHWAY	1/214	203/22848	0.853223	0.944812
1	map04659	Th17 cell differentiation	KEGG PATHWAY	1/214	195/22848	0.841642	0.948057
3	map04144	Endocytosis	KEGG PATHWAY	3/214	502/22848	0.852146	0.948981
1	map04672	Intestinal immune network for IgA production	KEGG PATHWAY	1/214	193/22848	0.838607	0.950099
1	map05134	Legionellosis	KEGG PATHWAY	1/214	190/22848	0.833946	0.950311
1	map03018	RNA degradation	KEGG PATHWAY	1/214	173/22848	0.804889	0.95035
2	map05416	Viral myocarditis	KEGG PATHWAY	2/214	357/22848	0.850108	0.952121
1	map04068	FoxO signaling pathway	KEGG PATHWAY	1/214	164/22848	0.78751	0.95279
1	map05160	Hepatitis C	KEGG PATHWAY	1/214	164/22848	0.78751	0.95279
1	map04115	p53 signaling pathway	KEGG PATHWAY	1/214	164/22848	0.78751	0.95279
3	map04145	Phagosome	KEGG PATHWAY	3/214	481/22848	0.831291	0.952825
1	map03410	Base excision repair	KEGG PATHWAY	1/214	172/22848	0.80303	0.953902
1	map04940	Type I diabetes mellitus	KEGG PATHWAY	1/214	187/22848	0.829152	0.955963
1	map05310	Asthma	KEGG PATHWAY	1/214	180/22848	0.817421	0.959368
1	map05140	Leishmaniasis	KEGG PATHWAY	1/214	185/22848	0.825879	0.963525
1	map05130	Pathogenic Escherichia coli infection	KEGG PATHWAY	1/214	185/22848	0.825879	0.963525
1	map04110	Cell cycle	KEGG PATHWAY	1/214	228/22848	0.884253	0.968232
1	map05330	Allograft rejection	KEGG PATHWAY	1/214	249/22848	0.905207	0.98567
1	map05320	Autoimmune thyroid disease	KEGG PATHWAY	1/214	266/22848	0.919368	0.990089
2	map05202	Transcriptional misregulation in cancer	KEGG PATHWAY	2/214	436/22848	0.917374	0.993399
1	map05016	Huntington's disease	KEGG PATHWAY	1/214	468/22848	0.98832	0.998509
2	map05169	Epstein-Barr virus infection	KEGG PATHWAY	2/214	495/22848	0.947884	0.998846
1	map04740	Olfactory transduction	KEGG PATHWAY	1/214	1469/22848	0.999999	0.999999
4	map05010	Alzheimer's disease	KEGG PATHWAY	4/214	797/22848	0.943377	1
1	map04650	Natural killer cell mediated cytotoxicity	KEGG PATHWAY	1/214	307/22848	0.945448	1
1	map04060	Cytokine-cytokine receptor interaction	KEGG PATHWAY	1/214	311/22848	0.947491	1
1	map05162	Measles	KEGG PATHWAY	1/214	356/22848	0.965834	1
1	map05034	Alcoholism	KEGG PATHWAY	1/214	361/22848	0.967429	1
1	map05168	Herpes simplex infection	KEGG PATHWAY	1/214	362/22848	0.967739	1
1	map04120	Ubiquitin mediated proteolysis	KEGG PATHWAY	1/214	381/22848	0.973101	1
1	map05203	Viral carcinogenesis	KEGG PATHWAY	1/214	407/22848	0.979029	1
1	map03040	Spliceosome	KEGG PATHWAY	1/214	432/22848	0.983499	1
1	map05322	Systemic lupus erythematosus	KEGG PATHWAY	1/214	432/22848	0.983499	1
1	map00010	Glycolysis / Gluconeogenesis	KEGG PATHWAY	1/214	571/22848	0.995668	1
