# Supplementary material for: Extracellular Matrix and Oxidative Phosphorylation: Important Role in the Regulation of Hypothalamic Function by Gut Microbiota
Source: Front Genet. 2020 Jun 25;11:520. doi: 10.3389/fgene.2020.00520 (PMC7330020; doi:10.3389/fgene.2020.00520)
Supplement: Supplementary file 13 [file Table_12.XLS]

## Sheet: KEGG富集分析统计表
<label class="checkAll" style="cursor:pointer;padding-top:2px;"><i class="icon-check-empty" style="margin-right:5px;"></i>Num</label>	Pathway id	Description	Database	Ratio_in_study	Ratio_in_pop	Pvalue_uncorrected	Pvalue_corrected
4	map04974	Protein digestion and absorption	KEGG PATHWAY	4/33	97/22848	1.13638e-05	0.00047728
5	map04510	Focal adhesion	KEGG PATHWAY	5/33	312/22848	7.97416e-05	0.00167457
3	map04512	ECM-receptor interaction	KEGG PATHWAY	3/33	88/22848	0.000277051	0.00387871
4	map05146	Amoebiasis	KEGG PATHWAY	4/33	247/22848	0.000426289	0.00447603
3	map05222	Small cell lung cancer	KEGG PATHWAY	3/33	152/22848	0.00136046	0.0095232
4	map04010	MAPK signaling pathway	KEGG PATHWAY	4/33	328/22848	0.0012285	0.0103194
2	map04925	Aldosterone synthesis and secretion	KEGG PATHWAY	2/33	115/22848	0.011977	0.0718621
2	map04713	Circadian entrainment	KEGG PATHWAY	2/33	133/22848	0.0157822	0.0736503
2	map04933	AGE-RAGE signaling pathway in diabetic complications	KEGG PATHWAY	2/33	130/22848	0.0151162	0.0793599
1	map00910	Nitrogen metabolism	KEGG PATHWAY	1/33	24/22848	0.034111	0.143266
1	map04320	Dorso-ventral axis formation	KEGG PATHWAY	1/33	36/22848	0.0507407	0.193737
3	map05200	Pathways in cancer	KEGG PATHWAY	3/33	613/22848	0.0578663	0.202532
1	map00510	N-Glycan biosynthesis	KEGG PATHWAY	1/33	47/22848	0.0657405	0.212392
3	map04151	PI3K-Akt signaling pathway	KEGG PATHWAY	3/33	702/22848	0.0798371	0.239511
1	map04330	Notch signaling pathway	KEGG PATHWAY	1/33	77/22848	0.10549	0.246143
2	map04020	Calcium signaling pathway	KEGG PATHWAY	2/33	371/22848	0.0999452	0.246923
1	map00310	Lysine degradation	KEGG PATHWAY	1/33	71/22848	0.0976737	0.256393
1	map04930	Type II diabetes mellitus	KEGG PATHWAY	1/33	69/22848	0.0950535	0.26615
1	map00561	Glycerolipid metabolism	KEGG PATHWAY	1/33	91/22848	0.123474	0.272942
1	map04624	Toll and Imd signaling pathway	KEGG PATHWAY	1/33	98/22848	0.132334	0.277901
1	map05231	Choline metabolism in cancer	KEGG PATHWAY	1/33	129/22848	0.170538	0.298441
1	map04658	Th1 and Th2 cell differentiation	KEGG PATHWAY	1/33	147/22848	0.191967	0.298615
1	map00564	Glycerophospholipid metabolism	KEGG PATHWAY	1/33	120/22848	0.159618	0.304724
1	map04070	Phosphatidylinositol signaling system	KEGG PATHWAY	1/33	126/22848	0.166913	0.304798
1	map05131	Shigellosis	KEGG PATHWAY	1/33	145/22848	0.189612	0.306297
1	map05145	Toxoplasmosis	KEGG PATHWAY	1/33	171/22848	0.219705	0.307587
1	map05224	Breast cancer	KEGG PATHWAY	1/33	188/22848	0.238792	0.313415
1	map03008	Ribosome biogenesis in eukaryotes	KEGG PATHWAY	1/33	143/22848	0.187252	0.314583
1	map04520	Adherens junction	KEGG PATHWAY	1/33	169/22848	0.217429	0.314898
1	map01522	Endocrine resistance	KEGG PATHWAY	1/33	119/22848	0.158396	0.316791
1	map05100	Bacterial invasion of epithelial cells	KEGG PATHWAY	1/33	184/22848	0.234342	0.317496
1	map05132	Salmonella infection	KEGG PATHWAY	1/33	165/22848	0.212858	0.319287
1	map05206	MicroRNAs in cancer	KEGG PATHWAY	1/33	207/22848	0.259589	0.320669
1	map04919	Thyroid hormone signaling pathway	KEGG PATHWAY	1/33	202/22848	0.25417	0.323489
1	map04670	Leukocyte transendothelial migration	KEGG PATHWAY	1/33	218/22848	0.271376	0.325652
1	map04072	Phospholipase D signaling pathway	KEGG PATHWAY	1/33	282/22848	0.336432	0.392504
1	map04810	Regulation of actin cytoskeleton	KEGG PATHWAY	1/33	341/22848	0.391391	0.444281
1	map00190	Oxidative phosphorylation	KEGG PATHWAY	1/33	368/22848	0.415044	0.458733
1	map05012	Parkinson disease	KEGG PATHWAY	1/33	411/22848	0.450884	0.485568
1	map05016	Huntington disease	KEGG PATHWAY	1/33	468/22848	0.495127	0.507203
1	map05205	Proteoglycans in cancer	KEGG PATHWAY	1/33	459/22848	0.488379	0.512797
1	map05010	Alzheimer disease	KEGG PATHWAY	1/33	797/22848	0.690415	0.690415
